# Supplementary material for: Fecal Microbiota Restoration Modulates the Microbiome in Inflammation-Driven Colorectal Cancer
Source: Cancers (Basel). 2023 Apr 12;15(8):2260. doi: 10.3390/cancers15082260 (PMC10137216; doi:10.3390/cancers15082260)
Supplement: Supplementary file 1 [file cancers-15-02260-s001.zip]

Archive with 1 entries (1 files):
- cancers-2290927-supplementary.pdf
